# Supplementary material for: Effect of crocin on antioxidant gene expression, fibrinolytic parameters, redox status and blood biochemistry in nicotinamide-streptozotocin-induced diabetic rats
Source: J Biol Res (Thessalon). 2020 Mar 2;27:4. doi: 10.1186/s40709-020-00114-5 (PMC7053078; doi:10.1186/s40709-020-00114-5)
Supplement: Supplementary file 1 — Additional file 1. Altogether data for JBR. [file 40709_2020_114_MOESM1_ESM.xlsx]

## Sheet: glucose
	C	164.833	15.2239
	Cr20	141.667	12.7698
	Cr50	128.833	11.9401
	D	584.833	119.57
	DCr20	666.667	104.705
	DCr50	565.167	96.8822
Controls	167
	166
	177
	160
	138
	181	164.833	15.2239
Cr20	147
	149
	128
	158
	143
	125	141.667	12.7698
Cr50	112
	129
	141
	117
	139
	135	128.833	11.9401
Diabetic Controls	597
	674
	605
	735
	407
	491	584.833	119.57
DCr20	532
	635
	796
	732
	568
	737	666.667	104.705
DCr50	716
	597
	440
	573
	481
	584	565.167	96.8822

## Sheet: weight
				C	297.5	19.685
				Cr20	277.833	17.9267
				Cr50	291.333	7.63326
				D	233.833	22.1938
				DCr20	226.333	26.3489
				DCr50	212.667	38.4066
C	300
	310
	260
	305
	295
	315	297.5	19.685
Cr20	280
	285
	283
	260
	304
	255	277.833	17.9267
Cr50	306
	289
	290
	292
	286
	285	291.333	7.63326
D	261
	200
	217
	249
	234
	242	233.833	22.1938
DCr20	242
	223
	219
	179
	251
	244	226.333	26.3489
DCr50	209
	223
	252
	140
	220
	232	212.667	38.4066

## Sheet: H2O2 decomp liver
				C	377.571	67.5821
				Cr20	391.386	74.6399
				Cr50	378.679	47.6355
				D	357.273	97.1398
				DCr20	473.943	143.445
				DCr50	353.5	113.257
C	383.453
	416.39
	263.058
	373.704
	362.197
	466.625	377.571	67.5821
Cr20	461.351
	321.558
	459.335
	397.755
	281.168
	427.148	391.386	74.6399
Cr50	307.078
	349.217
	419.38
	369.147
	389.535
	437.719	378.679	47.6355
D	383.071
	380.01
	421.189
	249.471
	477.996
	231.903	357.273	97.1398
DCr20	475.608
	537.209
	672.934
	415.574
	502.975
	239.359	473.943	143.445
DCr50	265.866
	352.744
	352.444
	568.196
	255.406
	326.344	353.5	113.257

## Sheet: H2O2 decomp kidney
				C	637.867	180.748
				Cr20	489.387	129.638
				Cr50	285.066	45.5313
				D	231.674	65.7327
				DCr20	356.503	109.639
				DCr50	308.306	105.33
C	638.78
	476.105
	526.744
	701.084
	519.705
	964.784	637.867	180.748
Cr20	573.553
	425.279
	428.49
	603.115
	616.552
	289.33	489.387	129.638
Cr50	286.732
	361.852
	229.529
	302.253
	276.903
	253.125	285.066	45.5313
D	227.776
	106.713
	236.759
	275.039
	292.302
	251.457	231.674	65.7327
DCr20	306.221
	210.307
	347.708
	335.238
	540.528
	399.015	356.503	109.639
DCr50	310.309
	224.73
	284.503
	386.569
	177.947
	465.778	308.306	105.33

## Sheet: SOD liver
				C	33.9037	3.54754
				Cr20	34.6472	10.8847
				Cr50	69.5573	15.8886
				D	50.8005	13.3963
				DCr20	59.0985	17.2628
				DCr50	34.2837	10.2063
C	33.995
	32.629
	32.338
	28.764
	38.657
	37.039	33.9037	3.54754
Cr20	24.647
	44.647
	48.098
	29.436
	21.857
	39.198	34.6472	10.8847
Cr50	70.391
	66.806
	91.108
	47.584
	83.056
	58.399	69.5573	15.8886
D	46.429
	64.06
	51.91
	50.731
	63.89
	27.783	50.8005	13.3963
DCr20	60.765
	59.829
	82.672
	70.686
	33.558
	47.081	59.0985	17.2628
DCr50	35.117
	23.443
	31.561
	52.343
	36.857
	26.381	34.2837	10.2063

## Sheet: SOD kidney
				C	71.7207	15.7148
				Cr20	57.5407	15.5962
				Cr50	50.5883	19.0287
				D	84.7417	17.2097
				DCr20	59.505	15.7707
				DCr50	55.17	13.1881
C	72.554
	49.37
	58.45
	81.96
	75.27
	92.72	71.7207	15.7148
Cr20	58.374
	44.49
	49.9
	59.6
	86.74
	46.14	57.5407	15.5962
Cr50	32.25
	47.33
	43.63
	80.38
	66.2
	33.74	50.5883	19.0287
D	65.6
	74.89
	91.84
	76.34
	114.68
	85.1	84.7417	17.2097
DCr20	46.85
	48.6
	52.97
	84.46
	74.03
	50.12	59.505	15.7707
DCr50	45.96
	48.6
	57.54
	59.1
	41.53
	78.29	55.17	13.1881

## Sheet: GSH liver
				C	0.0358262	0.00619997
				Cr20	0.0351458	0.00719283
				Cr50	0.0719467	0.0243377
				D	0.0420063	0.00947711
				DCr20	0.0562573	0.0229953
				DCr50	0.0436043	0.014477
C	0.03667
	0.04192
	0.024106
	0.035375
	0.039686
	0.0372	0.0358262	0.00619997
Cr20	0.030147
	0.040146
	0.044383
	0.031964
	0.025229
	0.039006	0.0351458	0.00719283
Cr50	0.073689
	0.092917
	0.042832
	0.093515
	0.087719
	0.041008	0.0719467	0.0243377
D	0.031058
	0.054735
	0.044319
	0.036336
	0.050809
	0.034781	0.0420063	0.00947711
DCr20	0.057091
	0.075049
	0.053975
	0.087492
	0.023925
	0.040012	0.0562573	0.0229953
DCr50	0.044438
	0.040516
	0.034529
	0.069777
	0.045132
	0.027234	0.0436043	0.014477

## Sheet: GSH kidney
				C	0.0593098	0.0158708
				Cr20	0.0446672	0.00946998
				Cr50	0.0467763	0.0285042
				D	0.0821138	0.0499106
				DCr20	0.059492	0.0112402
				DCr50	0.076032	0.0233451
Controls	0.067643
	0.032483
	0.059973
	0.06285
	0.053128
	0.079782	0.0593098	0.0158708
Cr20	0.056338
	0.046333
	0.036964
	0.030194
	0.049964
	0.04821	0.0446672	0.00946998
Cr50	0.085979
	0.033284
	0.02956
	0.067704
	0.007813
	0.056318	0.0467763	0.0285042
Diabetic	0.060342
	0.010354
	0.068577
	0.085725
	0.159179
	0.108506	0.0821138	0.0499106
DCr20	0.068403
	0.040803
	0.056126
	0.056203
	0.072497
	0.06292	0.059492	0.0112402
DCr50	0.072373
	0.063834
	0.058818
	0.104226
	0.051455
	0.105486	0.076032	0.0233451

## Sheet: Carbonyls liver
				C	1.51	0.40895
				Cr20	2.81217	1.25419
				Cr50	2.83667	1.11164
				D	3.04833	1.31383
				DCr20	3.29667	1.88136
				DCr50	1.90167	1.09545
Controls	1.61
	1.41
	1.82
	1.72
	0.73
	1.77	1.51	0.40895
Cr20	2.833
	3.3
	2.41
	4.97
	1.33
	2.03	2.81217	1.25419
Cr50	3.24
	3.01
	1.44
	4.51
	3.07
	1.75	2.83667	1.11164
Diabetic	1.44
	4.3
	3.39
	3.84
	3.97
	1.35	3.04833	1.31383
DCr20	2.17
	2.91
	6.69
	2.35
	1.52
	4.14	3.29667	1.88136
DCr50	0.59
	3.37
	1.28
	3.11
	1.55
	1.51	1.90167	1.09545

## Sheet: Carbonyls kidney
				C	3.89333	0.482728
				Cr20	4.31333	0.885633
				Cr50	4.325	1.77213
				D	5.57167	1.53309
				DCr20	5.45	1.67066
				DCr50	5.89667	1.38364
Controls	4.28
	3.49
	4.02
	4.49
	3.88
	3.2	3.89333	0.482728
Cr20	4.33
	5.44
	3.69
	4.97
	4.48
	2.97	4.31333	0.885633
Cr50	3.66
	6.69
	2.31
	3.9
	6.3
	3.09	4.325	1.77213
Diabetic	4.28
	7.68
	6.23
	4.7
	3.81
	6.73	5.57167	1.53309
DCr20	5
	5.97
	3.9
	7.48
	7.02
	3.33	5.45	1.67066
DCr50	7.3
	4.22
	4.31
	6.21
	5.97
	7.37	5.89667	1.38364

[truncated: 15 more sheets: TAC liver, TAC kidney, ALT, AST, BUN, Creatinine, Cholesterol, Triglycerides, PAI-1 liver, PAI-1 kidney, PAI-1 plasma, SOD1, SOD2, CAT gene, PAI-1 gene]
